# Supplementary material for: Diverse Viruses Carrying Genes for Microbial Extremotolerance in the Atacama Desert Hyperarid Soil
Source: mSystems. 2021 May 18;6(3):e00385-21. doi: 10.1128/mSystems.00385-21 (PMC8269230; doi:10.1128/mSystems.00385-21)
Supplement: TABLE S1 [file msystems.00385-21-st001.xlsx]

## Sheet: Table S1a
Viral ID	GC content (%)	Coding density (%)	Length (bp)	# gene	Viral genes	Host genes	CheckV quality	Completeness (%)	Contamination (%)	Lysogenic	NCBI bioSample ID	Genome Accession ID	scaffold ID	Coordinates if partial, N/A if whole scaffold	Viral cluster determined by vConTACT2*
LB2_113	64.7	91	37939	54	10	0	Medium-quality	82.0 - 100.0	0	No	SAMN18025962	JAGEKY000000000	AB19_LB2_113_length_37939_cov_355	N/A	AVC3
LB2_175	55	93	28798	42	13	0	Low-quality	45.45	0	No	SAMN18025962	JAGEKY000000000	AB19_LB2_175_length_28798_cov_39	N/A	AO14
LB2_33	45.2	92	58473	98	34	0	Complete	97.59	0	No	SAMN18025962	JAGEKY000000000	AB19_LB2_33_length_58473_cov_890	N/A	Siphoviridae2_Streptomycesphage
LB2_349	71	90	19564	40	4	0	Low-quality	29.0 - 56.0	0	No	SAMN18025962	JAGEKY000000000	AB19_LB2_349_length_19564_cov_11	N/A	AS17
LB2_385	61.1	95	18350	23	8	0	Low-quality	43.03	0	No	SAMN18025962	JAGEKY000000000	AB19_LB2_385_length_18350_cov_133	N/A	AVC9
LB2_634	67.6	92	13805	27	4	0	Low-quality	9.0 - 35.0	0	No	SAMN18025962	JAGEKY000000000	AB19_LB2_634_length_13805_cov_27	N/A	AS10
LB2_7	51.8	89	81014	154	11	1	Medium-quality	84.55	0	No	SAMN18025962	JAGEKY000000000	AB19_LB2_7_length_81014_cov_38	N/A	AO18
LB2_736	64.9	95	12626	28	7	0	Low-quality	17.0 - 18.0	0	No	SAMN18025962	JAGEKY000000000	AB19_LB2_736_length_12626_cov_70	N/A	AVC8
LB2_771	61.5	89	12240	28	1	0	Low-quality	3.0 - 29.0	0	No	SAMN18025962	JAGEKY000000000	AB19_LB2_771_length_12240_cov_32	N/A	AVC6
LB3_1353	68.6	74	12077	21	8	0	Low-quality	27.33	0	No	SAMN18025963	JAGEKZ000000000	AB19_LB3_1353_length_12077_cov_54	N/A	AS8
LB3_1357	64.5	91	12053	22	6	0	Low-quality	28.0 - 33.0	0	No	SAMN18025963	JAGEKZ000000000	AB19_LB3_1357_length_12053_cov_32	N/A	AS7
LB3_1494	41.2	84	11401	19	4	0	Low-quality	5.0 - 15.0	0	No	SAMN18025963	JAGEKZ000000000	AB19_LB3_1494_length_11401_cov_244	N/A	AVC4
LB3_1520	67.1	96	11296	21	4	0	Low-quality	21.68	0	No	SAMN18025963	JAGEKZ000000000	AB19_LB3_1520_length_11296_cov_36	N/A	AS5
LB3_1646	46.6	93	10777	18	3	0	Low-quality	5.0 - 14.0	0	No	SAMN18025963	JAGEKZ000000000	AB19_LB3_1646_length_10777_cov_25	N/A	AVC4
LB3_1671	64	92	10692	24	4	0	Low-quality	15.0 - 27.0	0	No	SAMN18025963	JAGEKZ000000000	AB19_LB3_1671_length_10692_cov_16	N/A	AVC3
LB3_1769	67.3	94	10340	21	6	0	Low-quality	15.0 - 33.0	0	No	SAMN18025963	JAGEKZ000000000	AB19_LB3_1769_length_10340_cov_22	N/A	AS3
LB3_1854	66.5	92	10019	14	4	0	Low-quality	12.0 - 29.0	0	No	SAMN18025963	JAGEKZ000000000	AB19_LB3_1854_length_10019_cov_23	N/A	AS1
LB3_349	68.7	93	25014	32	7	0	Low-quality	32.0 - 100.0	0	No	SAMN18025963	JAGEKZ000000000	AB19_LB3_349_length_25014_cov_16	N/A	AO11
LB3_420	39.7	87	22809	42	8	0	Low-quality	30.96	0	No	SAMN18025963	JAGEKZ000000000	AB19_LB3_420_length_22809_cov_213	N/A	AVC12
LB3_484	66.5	92	21211	30	8	0	Low-quality	49.45	0	No	SAMN18025963	JAGEKZ000000000	AB19_LB3_484_length_21211_cov_24	N/A	Siphoviridae4_Gordoniaphage
LB3_641	64.6	97	18016	42	7	1	Low-quality	33.22	0	No	SAMN18025963	JAGEKZ000000000	AB19_LB3_641_length_18016_cov_90	N/A	AVC8
LB3_8	51.6	88	88286	159	13	1	Complete	92.14	0	No	SAMN18025963	JAGEKZ000000000	AB19_LB3_8_length_88286_cov_122	N/A	AVC19
LB3_827	62.9	93	15816	24	10	0	Low-quality	37.25	0	No	SAMN18025963	JAGEKZ000000000	AB19_LB3_827_length_15816_cov_37	N/A	AVC9
LB5_153	66.9	92	17855	27	11	0	Low-quality	33.0 - 46.0	0	No	SAMN18025964	JAGELA000000000	AB19_LB5_153_length_17855_cov_63	N/A	AS13
LB5_193	66.6	94	16547	30	10	0	Low-quality	35	0	No	SAMN18025964	JAGELA000000000	AB19_LB5_193_length_16547_cov_81	N/A	AVC10
LC2_1130	44.7	89	14708	24	9	0	Low-quality	11.63	0	No	SAMN18025965	JAGELB000000000	AB19_LC2_1130_length_14708_cov_12	N/A	AO4
LC2_1213	67.1	96	14016	19	12	0	Low-quality	28.0 - 37.0	0	No	SAMN18025965	JAGELB000000000	AB19_LC2_1213_length_14016_cov_9	N/A	AO3
LC2_1313	65.6	92	13518	30	4	0	Low-quality	14.0 - 30.0	0	No	SAMN18025965	JAGELB000000000	AB19_LC2_1313_length_13518_cov_8	N/A	AVC8
LC2_1518	60.4	86	12437	26	1	0	Low-quality	3.0 - 29.0	0	No	SAMN18025965	JAGELB000000000	AB19_LC2_1518_length_12437_cov_69	N/A	AVC6
LC2_2001	56.9	99	10531	5	0	3	Low-quality	12.69	0	No	SAMN18025965	JAGELB000000000	AB19_LC2_2001_length_10531_cov_8	N/A	AS4
LC2_223	66.5	95	33854	51	10	2	Medium-quality	53.08	0	No	SAMN18025965	JAGELB000000000	AB19_LC2_223_length_33854_cov_38	N/A	AVC14
LC2_259	61.9	92	31776	42	13	0	Low-quality	19.88	0	No	SAMN18025965	JAGELB000000000	AB19_LC2_259_length_31776_cov_12	N/A	AO15
LC2_3	68.9	93	133029	184	24	3	Complete	100.0 - 100.0	0	No	SAMN18025965	JAGELB000000000	AB19_LC2_3_length_133029_cov_39	N/A	AS27
LC2_367	60.4	96	26326	27	6	1	Low-quality	16.0 - 22.0	0	No	SAMN18025965	JAGELB000000000	AB19_LC2_367_length_26326_cov_14	N/A	AO13
LC2_4	46.1	83	129845	217	51	3	High-quality	98.58	0	No	SAMN18025965	JAGELB000000000	AB19_LC2_4_length_129845_cov_50	N/A	AO19
LC2_436	67.2	86	24379	39	9	0	Medium-quality	52.57	0	No	SAMN18025965	JAGELB000000000	AB19_LC2_436_length_24379_cov_12	N/A	AVC2
LC2_48	64.6	91	62322	92	22	1	High-quality	100	0	No	SAMN18025965	JAGELB000000000	AB19_LC2_48_length_62322_cov_18	N/A	AVC14
LC2_50	63.3	91	61513	99	25	0	High-quality	99.35	0	No	SAMN18025965	JAGELB000000000	AB19_LC2_50_length_61513_cov_25	N/A	AO17
LC2_53	58	91	60786	85	14	0	Medium-quality	75.0 - 82.0	0	No	SAMN18025965	JAGELB000000000	AB19_LC2_53_length_60786_cov_15	N/A	AVC15
LC2_62	47.3	89	57744	72	27	1	Low-quality	43.86	0	No	SAMN18025965	JAGELB000000000	AB19_LC2_62_length_57744_cov_14	N/A	AO16
LC2_641	66	94	19895	35	9	0	Low-quality	45.51	0	No	SAMN18025965	JAGELB000000000	AB19_LC2_641_length_19895_cov_42	N/A	AO9
LC2_784	69.8	83	17915	14	3	3	Low-quality	16.7	57.56	Yes	SAMN18025965	JAGELB000000000	AB19_LC2_784_length_17915_cov_76	10312-17915	AS14
LC2_803	69.6	94	17588	35	8	0	Low-quality	41.16	0	No	SAMN18025965	JAGELB000000000	AB19_LC2_803_length_17588_cov_26	N/A	AS12
LC2_934	63.2	94	16381	19	8	0	Low-quality	10.53	0	No	SAMN18025965	JAGELB000000000	AB19_LC2_934_length_16381_cov_14	N/A	AO7
LC3_115	61.7	93	32566	57	17	2	Low-quality	47.0 - 84.0	0	No	SAMN18025966	JAGELC000000000	AB19_LC3_115_length_32566_cov_16	N/A	AVC2
LC3_1340	62.3	94	10157	16	5	0	Low-quality	15.0 - 29.0	0	No	SAMN18025966	JAGELC000000000	AB19_LC3_1340_length_10157_cov_17	N/A	AVC2
LC3_18	64.1	87	66457	107	22	1	High-quality	100.0 - 100.0	0	No	SAMN18025966	JAGELC000000000	AB19_LC3_18_length_66457_cov_14	N/A	AVC20
LC3_207	66.9	90	25161	39	4	0	Medium-quality	62.04	0	No	SAMN18025966	JAGELC000000000	AB19_LC3_207_length_25161_cov_27	N/A	AO12
LC3_527	58.7	82	11643	15	2	1	Low-quality	7.0 - 25.0	0	Yes	SAMN18025966	JAGELC000000000	AB19_LC3_527_length_16689_cov_18	0-11643	AO1
LC3_54	47.4	92	45370	69	11	0	High-quality	99.27	0	No	SAMN18025966	JAGELC000000000	AB19_LC3_54_length_45370_cov_11	N/A	AVC17
LC3_58	58.7	91	44547	71	7	0	Medium-quality	71.0 - 100.0	0	No	SAMN18025966	JAGELC000000000	AB19_LC3_58_length_44547_cov_17	N/A	AS24
LC3_606	57.1	97	15517	7	0	4	Not-determined	NA	0	No	SAMN18025966	JAGELC000000000	AB19_LC3_606_length_15517_cov_9	N/A	AS11
LC3_7	58.2	94	81992	120	16	3	High-quality	100.0 - 100.0	0	No	SAMN18025966	JAGELC000000000	AB19_LC3_7_length_81992_cov_13	N/A	AVC15
LC3_8	59.7	94	76327	129	11	1	Complete	100.0 - 100.0	0	No	SAMN18025966	JAGELC000000000	AB19_LC3_8_length_76327_cov_14	N/A	AS26
LC3_87	59.2	91	37500	42	10	0	Low-quality	46.0 - 51.0	0	No	SAMN18025966	JAGELC000000000	AB19_LC3_87_length_37500_cov_17	N/A	AVC15
LC3_90	62.6	94	36823	56	15	1	Medium-quality	52.0 - 100.0	0	No	SAMN18025966	JAGELC000000000	AB19_LC3_90_length_36823_cov_13	N/A	AVC2
LC5_1055	67.6	83	13282	15	5	0	Low-quality	8.0 - 13.0	0	No	SAMN18025967	JAGELD000000000	AB19_LC5_1055_length_13282_cov_21	N/A	AS9
LC5_132	31.8	93	40292	62	10	0	Complete	100	0	No	SAMN18025967	JAGELD000000000	AB19_LC5_132_length_40292_cov_37	N/A	AS23
LC5_1332	65.1	89	11613	21	6	0	Low-quality	21.0 - 38.0	0	No	SAMN18025967	JAGELD000000000	AB19_LC5_1332_length_11613_cov_13	N/A	AS6
LC5_142	34.3	91	38527	56	7	1	Complete	100	0	No	SAMN18025967	JAGELD000000000	AB19_LC5_142_length_38527_cov_23	N/A	AS22
LC5_156	51.6	94	36423	54	10	0	Medium-quality	69.0 - 80.0	0	No	SAMN18025967	JAGELD000000000	AB19_LC5_156_length_36423_cov_21	N/A	AS21
LC5_192	62.8	83	33008	70	7	2	Low-quality	46.0 - 85.0	0	No	SAMN18025967	JAGELD000000000	AB19_LC5_192_length_33008_cov_18	N/A	AS20
LC5_2	40.8	92	177322	279	24	4	High-quality	100.0 - 100.0	0	No	SAMN18025967	JAGELD000000000	AB19_LC5_2_length_177322_cov_33	N/A	AVC12
LC5_276	52.4	89	27023	36	11	0	Medium-quality	73.26	0	No	SAMN18025967	JAGELD000000000	AB19_LC5_276_length_27023_cov_52	N/A	AS19
LC5_31	64.1	90	69292	108	23	2	High-quality	100.0 - 100.0	0	No	SAMN18025967	JAGELD000000000	AB19_LC5_31_length_69292_cov_95	N/A	AVC20
LC5_321	67.2	88	24991	51	10	0	Medium-quality	60.96	0	Yes	SAMN18025967	JAGELD000000000	AB19_LC5_321_length_24991_cov_12	N/A	AS18
LC5_517	47.6	89	19495	22	2	0	Complete	100	0	No	SAMN18025967	JAGELD000000000	AB19_LC5_517_length_19495_cov_45	N/A	AS16
LC5_72	60.2	93	50747	62	7	1	Medium-quality	70.0 - 100.0	0	No	SAMN18025967	JAGELD000000000	AB19_LC5_72_length_50747_cov_77	N/A	AS25
MB1_140	66.1	94	18754	19	11	1	Low-quality	30.95	0	No	SAMN18025968	JAGELE000000000	AB19_MB1_140_length_18754_cov_60	N/A	AO8
MB1_62	64.7	84	27018	53	5	0	Low-quality	44.77	0	No	SAMN18025968	JAGELE000000000	AB19_MB1_62_length_27018_cov_96	N/A	Siphoviridae1_Arthrobacterphage
MB1_91	66.2	94	23557	43	13	0	Low-quality	45.75	0	No	SAMN18025968	JAGELE000000000	AB19_MB1_91_length_23557_cov_94	N/A	AVC10
MB3_118	34.6	92	15902	20	15	0	Low-quality	40.51	0	No	SAMN18025969	JAGELF000000000	AB19_MB3_118_length_15902_cov_36	N/A	AO6
MB3_12	49.6	90	44278	61	12	0	Complete	96.82	0	No	SAMN18025969	JAGELF000000000	AB19_MB3_12_length_44278_cov_1033	N/A	AVC17
MB3_197	37	87	12231	13	4	2	Low-quality	46.52	44.91	Yes	SAMN18025969	JAGELF000000000	AB19_MB3_197_length_12231_cov_38	6738-01-01	Siphoviridae3_Lactococcusphage
MB3_24	69.4	89	35405	52	20	1	Medium-quality	77.0 - 89.0	0	No	SAMN18025969	JAGELF000000000	AB19_MB3_24_length_35405_cov_21	N/A	AVC1
MB3_284	55.8	94	10301	25	3	0	Low-quality	14.0 - 24.0	0	No	SAMN18025969	JAGELF000000000	AB19_MB3_284_length_10301_cov_36	N/A	AS2
MB3_291	67.6	100	10123	19	7	0	Low-quality	15.0 - 30.0	0	No	SAMN18025969	JAGELF000000000	AB19_MB3_291_length_10123_cov_22	N/A	AVC1
MB3_68	33.8	86	21862	33	9	11	Low-quality	28.85	49.91	Yes	SAMN18025969	JAGELF000000000	AB19_MB3_68_length_21862_cov_40	1-10950	AO10
MB3_79	34.4	92	12278	24	16	0	Low-quality	34.24	0	Yes	SAMN18025969	JAGELF000000000	AB19_MB3_79_length_19796_cov_42	7518-19839	AO2
MB4_173	60.7	90	18566	34	11	0	Low-quality	36.0 - 50.0	0	No	SAMN18025970	JAGELG000000000	AB19_MB4_173_length_18566_cov_53	N/A	AS15
YB1_425	66	88	12933	15	3	0	Low-quality	18.0 - 43.0	0	Yes	SAMN18025971	JAGELH000000000	AB19_YB1_425_length_12933_cov_125	N/A	AVC7
YB1_458	66.5	90	12563	15	4	0	Low-quality	11.0 - 38.0	0	Yes	SAMN18025971	JAGELH000000000	AB19_YB1_458_length_12563_cov_156	N/A	AVC7
YB1_6	67.5	92	42943	73	20	1	High-quality	92.0 - 100.0	0	No	SAMN18025971	JAGELH000000000	AB19_YB1_6_length_42943_cov_60	N/A	AVC16
YB3_61	67.6	95	39573	70	20	1	Medium-quality	85.0 - 100.0	0	No	SAMN18025972	JAGELI000000000	AB19_YB3_61_length_39573_cov_55	N/A	AVC16
															*AVC = Atacana Viral Cluster, AS = Atacama singleton, AO = Atacama Outlier

## Sheet: Table S1b
	Ca(2+)	Fe(2+)	K(+)	Mg(2+)	Mn(2+)	Na(+)	F(-)	Cl(-)	NO3(-)	PO4(3-)	SO4(2-)	pH	Temperature	Relative humidity	Electrical Conductivity
	mg/g	mg/g	mg/g	mg/g	mg/g	mg/g	mg/g	mg/g	mg/g	mg/g	mg/g		°C	%	mS
LB2	0.215	0	0.073	0.01	0	0.093	0.006	0.016	0.005	0	0.07	9	36.3	11.9	9
LB3	0.319	0	0.046	0.013	0	0.05	0.004	0.014	0.005	0	0.055	8.4	36.3	11.9	8.4
LB5	0.226	0	0.029	0.014	0	0.033	0.004	0.015	0.009	0	0.084	7.8	36.3	11.9	7.8
LC2	0.435	0	0.079	0.022	0	0.128	0.005	0.02	0.032	0	0.711	9	37.5	13.7	9
LC3	0.554	0	0.07	0.03	0	0.124	0.005	0.02	0.03	0	0.37	8.4	37.5	13.7	8.4
LC5	0.253	0	0.032	0.019	0	0.044	0.005	0.02	0.023	0	0.233	7.6	37.5	13.7	7.6
MB1	0.312	0	0.028	0.017	0	0.066	0.003	0.016	0.011	0	0.271	8.1	18.6	32.6	8.1
MB3	0.282	0	0.029	0.015	0	0.032	0.004	0.016	0.011	0	0.659	7.9	18.6	32.6	7.9
MB4	0.557	0	0.043	0.02	0	0.164	0.004	0.03	0.01	0	0.404	7.6	18.6	32.6	7.6
YB1	1.273	0	0.011	0.009	0.001	0.011	0	0	0.005	0	2.873	7.6	22.3	31.8	7.6
YB3	1.786	0	0.034	0.011	0	0.038	0	0	0.013	0.044	14.574	7.6	22.3	31.8	7.6

## Sheet: Table S1c
Bin name	Repeat sequences (evidence level = 4)	# spacers	Taxonomy	Cas gene
LB2_Actinobacteria_5	CTTTCAGTTCCCTATCTAGCGGGAGTCAGTCTGCAAC	33	d__Bacteria;p__Actinobacteriota;c__Rubrobacteria;o__Rubrobacterales;f__Rubrobacteraceae;g__Rubrobacter_A
	GTTGCGCCCGGCCTTCGGGTCGGGCGAGGATTGGAAC	8
LB3_Actinobacteria_10	GTTGCGAGGGTAGCTCTGTGGGACCGGTTG	8	d__Bacteria;p__Actinobacteriota;c__Rubrobacteria;o__Rubrobacterales;f__Rubrobacteraceae;g__Rubrobacter_A
	GTCTCAATCCCGTTTCCGGTATCTGGCTCATTCCGAT	42
LB3_Actinobacteria_11	GTTTCAAGGAATTCGGCTCAGGATTGAGCACTGAAAG	23	d__Bacteria;p__Actinobacteriota;c__Rubrobacteria;o__Rubrobacterales;f__Rubrobacteraceae;g__Rubrobacter_A
LB3_Actinobacteria_2	GCCGCAATGGAGTCCCGGCCCGAAGGCCGGGAGCAC	25	d__Bacteria;p__Actinobacteriota;c__Thermoleophilia;o__Solirubrobacterales;f__Solirubrobacteraceae;g__
LB3_Thermobaculum_3	TCGGTTCACCCCCACGCACGTGGGGACACT	5	d__Bacteria;p__Chloroflexota;c__Chloroflexia;o__Thermobaculales;f__Thermobaculaceae;g__
LC2_Actinobacteria_13	GTCAGCAGACAACAGAGCTACCCTCGCAAC	15	d__Bacteria;p__Actinobacteriota;c__Rubrobacteria;o__Rubrobacterales;f__Rubrobacteraceae;g__Rubrobacter_A
	CCTACACCGCCACGTCACGAATAGGGCGGGCTGCAAC	5
	GTCTCAATCCCGTTTCCGGTATCTGGCTCATTCCGAT	4		Cas1_0_I-II-III-V, Cas2_0_I-II-III-V
LC3_Actinobacteria_2	GTTCCAATCCTCGCCCGACCCGAAGGCCGGGCGCAAC	2	d__Bacteria;p__Actinobacteriota;c__Rubrobacteria;o__Rubrobacterales;f__Rubrobacteraceae;g__Rubrobacter_A	Cas2_0_I-II-III-V, Cas4_0_I-II, Cas3_0_I, Cas1_0_IC, Cas5_0_IC, Cas7_0_IC, Cas8c_0_IC
LC5_Actinobacteria_3	GTTGCGCCCGGCCTTCGGGTCGGGCGAGGATTGGAAC	8	d__Bacteria;p__Actinobacteriota;c__Rubrobacteria;o__Rubrobacterales;f__Rubrobacteraceae;g__Rubrobacter_A
LC5_Actinobacteria_6	GTTGCGAGGGTAGCTCTGTTGTCTGCTGAC	7	d__Bacteria;p__Actinobacteriota;c__Rubrobacteria;o__Rubrobacterales;f__Rubrobacteraceae;g__Rubrobacter_A
	GTTGCAGACTGACTCCCGCTAGATAGGGAACTGAAAG	14
	ATCGGAATGAGCCAGATACCGGAAACGGGATTGAGAC	17		Cas1_0_I-II-III-V, Cas2_0_I-II-III-V
	GTTCCAATCCTCGCCCGACCCGAAGGCCGGGCGCAAC	21		Cas2_0_I-II-III-V, Cas1_0_IC
YB3_Actinobacteria_2	CGCTCAACAAGGGCCGG	22	d__Bacteria;p__Actinobacteriota;c__Acidimicrobiia;o__Acidimicrobiales;f__GCA-2861595;g__	Cas3_1_I, Csb1_0_IU, Csb2_0_IU
YB3_Thermobaculum_1	GTCAGAATGAATCCTCCGCTCACGCGGATTGAAAC	7	d__Bacteria;p__Chloroflexota;c__Chloroflexia;o__Thermobaculales;f__Thermobaculaceae;g__

## Sheet: Table S1d
Locus	Virus	Putative Function	Category
LC2_62_length_57744_cov_14_41	LC2_62	Concanavalin A-like lectin/glucanase	Carbohydrate metabolism
LC3_87_length_37500_cov_17_27	LC3_87	Concanavalin A-like lectin/glucanase	Carbohydrate metabolism
LC5_156_length_36423_cov_21_33	LC5_156	Concanavalin A-like lectin/glucanase	Carbohydrate metabolism
LC2_53_length_60786_cov_15_26	LC2_53	Concanavalin A-like lectin/glucanase	Carbohydrate metabolism
LC3_7_length_81992_cov_13_87	LC3_7	Concanavalin A-like lectin/glucanase	Carbohydrate metabolism
LC5_517_length_19495_cov_45_1	LC5_517	Concanavalin A-like lectin/glucanase	Carbohydrate metabolism
LC2_48_length_62322_cov_18_90	LC2_48	Esterase	Carbohydrate metabolism
MB3_68_length_21862_cov_40_32	MB3_68	Glucosamine-6-phosphate deaminase n	Carbohydrate metabolism
MB3_79_length_19796_cov_42_23	MB3_79	Glycogen synthase	Carbohydrate metabolism
LC2_48_length_62322_cov_18_86	LC2_48	Glycosyl hydrolase	Carbohydrate metabolism
LC2_3_length_133029_cov_39_33	LC2_3	Glycosyl hydrolase	Carbohydrate metabolism
LC2_62_length_57744_cov_14_59	LC2_62	Glycosyl hydrolase	Carbohydrate metabolism
LC3_54_length_45370_cov_11_20	LC3_54	Glycosyl hydrolase	Carbohydrate metabolism
MB3_24_length_35405_cov_21_42	MB3_24	Glycosyl hydrolase	Carbohydrate metabolism
LC2_3_length_133029_cov_39_32	LC2_3	Glycosyl hydrolase	Carbohydrate metabolism
MB3_79_length_19796_cov_42_24	MB3_79	Glycosyltransferase	Carbohydrate metabolism
MB3_197_length_12231_cov_38_9	MB3_197	mannitol-1-phosphate 5-dehydrogenase	Carbohydrate metabolism
LC5_2_length_177322_cov_33_49	LC5_2	Mannosyl-glycoprotein endo-beta-N-acetylglucosaminidase	Carbohydrate metabolism
LC5_72_length_50747_cov_77_31	LC5_72	Phosphomannosemutase	Carbohydrate metabolism
LC5_2_length_177322_cov_33_52	LC5_2	Cation transporter	Membrane Transport
LC2_4_length_129845_cov_50_4	LC2_4	Potassium channel	Membrane Transport
MB3_197_length_12231_cov_38_10	MB3_197	PTS system, mannitol-specific IIA component	Membrane Transport
MB3_197_length_12231_cov_38_12	MB3_197	PTS system, mannitol-specific IIBC component	Membrane Transport
MB3_197_length_12231_cov_38_13	MB3_197	PTS system, mannitol-specific IIB component / PTS system, mannitol-specific IIC component	Membrane Transport
LC3_115_length_32566_cov_16_34	LC3_115	putative two pore domain potassium channel	Membrane Transport
LC3_7_length_81992_cov_13_32	LC3_7	6-pyruvoyl tetrahydrobiopterin synthase	Other
LB3_8_length_88286_cov_122_119	LB3_8	aspartate carbamoyltransferase	Other
LC5_2_length_177322_cov_33_98	LC5_2	aspartate carbamoyltransferase	Other
LC5_192_length_33008_cov_18_68	LC5_192	Enoyl-(Acyl carrier protein) reductase	Other
LC2_50_length_61513_cov_25_44	LC2_50	Enoyl-(Acyl carrier protein) reductase	Other
LC3_7_length_81992_cov_13_26	LC3_7	GTP cyclohydrolase	Other
MB3_68_length_21862_cov_40_30	MB3_68	Guanylate kinase	Other
MB3_68_length_21862_cov_40_24	MB3_68	methionyl-tRNA formyltransferase	Other
LC5_2_length_177322_cov_33_1	LC5_2	NDP-hexose 4-ketoreductase	Other
LC5_192_length_33008_cov_18_16	LC5_192	PAS fold	Other
LC5_132_length_40292_cov_37_45	LC5_132	Phospholipase	Other
LC5_142_length_38527_cov_23_14	LC5_142	Phospholipase	Other
LC5_192_length_33008_cov_18_19	LC5_192	S-adenosylmethionine decarboxylase	Other
LB2_7_length_81014_cov_38_123	LB2_7	Sulfatase	Other
LC2_3_length_133029_cov_39_12	LC2_3	Spherulation-specific family 4	Spore formation
LC2_62_length_57744_cov_14_55	LC2_62	Spherulation-specific family 5	Spore formation
LC2_4_length_129845_cov_50_138	LC2_4	Spherulation-specific family 6	Spore formation
LB3_641_length_18016_cov_90_40	LB3_641	LexA	Transcription regulation
LC2_48_length_62322_cov_18_27	LC2_48	LuxR	Transcription regulation
LC3_115_length_32566_cov_16_48	LC3_115	LuxR	Transcription regulation
LC2_3_length_133029_cov_39_44	LC2_3	LuxR	Transcription regulation
MB3_24_length_35405_cov_21_9	MB3_24	WhiB-like	Transcription regulation
MB3_291_length_10123_cov_22_11	MB3_291	WhiB-like	Transcription regulation
LB3_1520_length_11296_cov_36_8	LB3_1520	WhiB-like	Transcription regulation
LB2_736_length_12626_cov_70_25	LB2_736	WhiB-like	Transcription regulation
LC3_54_length_45370_cov_11_6	LC3_54	WhiB-like	Transcription regulation
LC2_4_length_129845_cov_50_37	LC2_4	WhiB-like	Transcription regulation
LB3_641_length_18016_cov_90_18	LB3_641	WhiB-like	Transcription regulation
LC2_3_length_133029_cov_39_173	LC2_3	WhiB-like	Transcription regulation
LC2_803_length_17588_cov_26_14	LC2_803	WhiB-like	Transcription regulation
LC2_803_length_17588_cov_26_16	LC2_803	WhiB-like	Transcription regulation
YB1_6_length_42943_cov_60_8	YB1_6	WhiB-like	Transcription regulation
YB3_61_length_39573_cov_55_66	YB3_61	WhiB-like	Transcription regulation

## Sheet: Table S1e
MAG ID	NCBI Sample	Genome accession
LB2_Actinobacteria_2	SAMN16295021	JADDQC000000000
LB2_Actinobacteria_4	SAMN16295022	JADDQR000000000
LB2_Actinobacteria_5	SAMN16295023	JADDQB000000000
LB2_Chloroflexi_1	SAMN16295024	JADDPE000000000
LB2_JKG1_1	SAMN16295025	JADDQG000000000
LB2_Thaumarchaea_1	SAMN16295026	JADDOX000000000
LB2_Thermobaculum_2	SAMN16295027	JADDPB000000000
LB3_Actinobacteria_1	SAMN16295028	JADDQA000000000
LB3_Actinobacteria_10	SAMN16295029	JADDPZ000000000
LB3_Actinobacteria_11	SAMN16295030	JADDPY000000000
LB3_Actinobacteria_4	SAMN16295031	JADDQQ000000000
LB3_Chloroflexi_1	SAMN16295032	JADDPD000000000
LB3_JKG1_1	SAMN16295033	JADDQF000000000
LB3_JKG1_2	SAMN16295034	JADDQE000000000
LB3_Thaumarchaea_1	SAMN16295035	JADDOW000000000
LB3_Thermobaculum_1	SAMN16295036	JADDPA000000000
LB3_Thermobaculum_3	SAMN16295037	JADDOZ000000000
LB5_Actinobacteria_4	SAMN16295038	JADDQD000000000
LB5_Actinobacteria_5	SAMN16295039	JADDRE000000000
LB5_Chloroflexi_1	SAMN16295040	JADDPI000000000
LB5_JKG1_1	SAMN16295041	JADDQK000000000
LB5_Thaumarchaea_1	SAMN16295042	JADDOV000000000
LC2_Actinobacteria_1	SAMN16295043	JADDRD000000000
LC2_Actinobacteria_10	SAMN16295044	JADDRC000000000
LC2_Actinobacteria_13	SAMN16295045	JADDPX000000000
LC2_Actinobacteria_4	SAMN16295046	JADDRB000000000
LC2_Chloroflexi_1	SAMN16295047	JADDPH000000000
LC2_JKG1_1	SAMN16295048	JADDQP000000000
LC2_Thermobaculum_1	SAMN16295049	JADDPW000000000
LC2_Thermobaculum_2	SAMN16295050	JADDOY000000000
LC3_Actinobacteria_1	SAMN16295051	JADDRA000000000
LC3_Actinobacteria_2	SAMN16295052	JADDPV000000000
LC3_Actinobacteria_4	SAMN16295053	JADDPU000000000
LC3_Chloroflexi_1	SAMN16295054	JADDPG000000000
LC3_Chloroflexi_2	SAMN16295055	JADDQJ000000000
LC3_JKG1_1	SAMN16295056	JADDQO000000000
LC3_Thermobaculum_1	SAMN16295057	JADDPT000000000
LC3_Thermobaculum_3	SAMN16295058	JADDPS000000000
LC5_Actinobacteria_1	SAMN16295059	JADDQZ000000000
LC5_Actinobacteria_3	SAMN16295060	JADDPR000000000
LC5_Actinobacteria_5	SAMN16295061	JADDQY000000000
LC5_Actinobacteria_6	SAMN16295062	JADDPQ000000000
LC5_Chloroflexi_1	SAMN16295063	JADDPF000000000
LC5_JKG1_1	SAMN16295064	JADDQN000000000
LC5_Thermobaculum_2	SAMN16295065	JADDPP000000000
MB1_Actinobacteria_2	SAMN16295066	JADDQX000000000
MB1_Actinobacteria_5	SAMN16295067	JADDQW000000000
MB1_JKG1_1	SAMN16295068	JADDQM000000000
MB1_Thaumarchaea_1	SAMN16295069	JADDOU000000000
MB3_Firmicutes_1	SAMN16295070	JADDPC000000000
MB3_JKG1_1	SAMN16295071	JADDQL000000000
MB3_Thaumarchaea_1	SAMN16295072	JADDOT000000000
MB4_Actinobacteria_1	SAMN16295073	JADDQV000000000
MB4_Actinobacteria_3	SAMN16295074	JADDPO000000000
MB4_JKG1_1	SAMN16295075	JADDQI000000000
MB4_Thaumarchaea_1	SAMN16295076	JADDOS000000000
MB4_Thermobaculum_2	SAMN16295077	JADDPN000000000
YB1_Actinobacteria_1	SAMN16295078	JADDQU000000000
YB1_Actinobacteria_2	SAMN16295079	JADDPM000000000
YB1_Actinobacteria_3	SAMN16295080	JADDQT000000000
YB1_Thaumarchaea_1	SAMN16295081	JADDOR000000000
YB1_Thermobaculum_2	SAMN16295082	JADDPL000000000
YB3_Actinobacteria_1	SAMN16295083	JADDQS000000000
YB3_Chloroflexi_1	SAMN16295084	JADDQH000000000
YB3_Thaumarchaea_2	SAMN16295085	JADDOQ000000000
YB3_Thermobaculum_1	SAMN16295086	JADDPK000000000
YB3_Thermobaculum_3	SAMN16295087	JADDPJ000000000
LC2_Actinobacteria_6	SAMN17977157
YB3_Actinobacteria_2	SAMN17977158
YB1_Actinobacteria_6	SAMN17977159
LB3_Actinobacteria_2	SAMN17977160
YB3_Actinobacteria_7	SAMN17977161
LB2_Actinobacteria_1	SAMN17977162

## Sheet: Table S1f
	Taxa (GTDB-Tk)		RM					Abi	Defense island	CRISPR-Cas
MAGs	Phylum	Class	hsdM	hsdR	mcrBC	mrr	REase	Toxin-Antitoxin	pglZ	CRISPR arrays	Total
LB2_Actinobacteria_1	Actinobacteriota	Rubrobacteria	0	0	1	0	7	4	1	0	13
LB2_Actinobacteria_2	Actinobacteriota	Rubrobacteria	1	2	0	0	3	3	0	0	9
LB2_Actinobacteria_4	Actinobacteriota	Acidimicrobiia	0	0	0	0	0	2	0	0	2
LB2_Actinobacteria_5	Actinobacteriota	Rubrobacteria	0	1	1	2	16	5	2	2	29
LB2_Chloroflexi_1	Chloroflexota	Chloroflexia	0	1	0	1	2	4	1	0	9
LB2_JKG1_1	Chloroflexota	Chloroflexia	0	0	0	0	0	0	0	0	0
LB2_Thaumarchaea_1	Crenarchaeota	Nitrososphaeria	0	1	0	0	0	1	0	0	2
LB2_Thermobaculum_2	Chloroflexota	Chloroflexia	0	0	0	0	4	0	0	0	4
LB3_Actinobacteria_1	Actinobacteriota	Rubrobacteria	0	0	0	0	7	2	0	0	9
LB3_Actinobacteria_10	Actinobacteriota	Rubrobacteria	0	6	0	1	17	5	1	2	32
LB3_Actinobacteria_11	Actinobacteriota	Rubrobacteria	0	1	0	0	5	2	1	1	10
LB3_Actinobacteria_2	Actinobacteriota	Thermoleophilia	0	0	0	0	2	1	0	1	4
LB3_Actinobacteria_4	Actinobacteriota	Acidimicrobiia	0	0	0	0	1	2	0	0	3
LB3_Chloroflexi_1	Chloroflexota	Chloroflexia	0	1	0	0	1	4	1	0	7
LB3_JKG1_1	Chloroflexota	Chloroflexia	0	0	0	0	0	0	0	0	0
LB3_JKG1_2	Chloroflexota	Chloroflexia	0	0	0	0	0	0	0	0	0
LB3_Thaumarchaea_1	Crenarchaeota	Nitrososphaeria	0	1	0	0	0	1	0	0	2
LB3_Thermobaculum_1	Chloroflexota	Chloroflexia	0	0	0	0	2	4	0	0	6
LB3_Thermobaculum_3	Chloroflexota	Chloroflexia	0	1	0	0	2	0	0	1	4
LB5_Actinobacteria_4	Proteobacteria	α-proteobacteria	0	0	0	0	2	0	0	0	2
LB5_Actinobacteria_5	Actinobacteriota	Acidimicrobiia	0	0	0	0	0	2	0	0	2
LB5_Chloroflexi_1	Chloroflexota	Chloroflexia	0	0	0	0	4	6	0	0	10
LB5_JKG1_1	Chloroflexota	Chloroflexia	0	0	0	0	1	1	0	0	2
LB5_Thaumarchaea_1	Crenarchaeota	Nitrososphaeria	0	1	0	0	0	1	0	0	2
LC2_Actinobacteria_1	Actinobacteriota	Thermoleophilia	0	1	0	0	0	1	0	0	2
LC2_Actinobacteria_10	Actinobacteriota	Acidimicrobiia	0	0	0	0	4	5	0	0	9
LC2_Actinobacteria_13	Actinobacteriota	Rubrobacteria	1	4	0	1	16	5	2	3	32
LC2_Actinobacteria_4	Actinobacteriota	Acidimicrobiia	0	0	0	0	0	1	0	0	1
LC2_Actinobacteria_6	Actinobacteriota	Actinobacteria	0	0	0	0	2	10	0	0	12
LC2_Chloroflexi_1	Chloroflexota	Chloroflexia	0	0	0	0	1	2	0	0	3
LC2_JKG1_1	Chloroflexota	Chloroflexia	0	0	0	0	0	0	0	0	0
LC2_Thermobaculum_1	Chloroflexota	Chloroflexia	0	2	0	0	7	1	0	0	10
LC2_Thermobaculum_2	Chloroflexota	Chloroflexia	0	2	0	0	2	0	0	0	4
LC3_Actinobacteria_1	Actinobacteriota	Acidimicrobiia	0	0	0	0	0	6	0	0	6
LC3_Actinobacteria_2	Actinobacteriota	Rubrobacteria	0	0	0	1	4	0	0	0	5
LC3_Actinobacteria_4	Actinobacteriota	Rubrobacteria	1	1	0	0	3	4	0	0	9
LC3_Chloroflexi_1	Chloroflexota	Chloroflexia	1	0	0	0	3	5	0	0	9
LC3_Chloroflexi_2	Chloroflexota	Chloroflexia	0	4	0	1	10	1	1	0	17
LC3_JKG1_1	Chloroflexota	Chloroflexia	0	0	0	0	2	0	1	0	3
LC3_Thermobaculum_1	Chloroflexota	Chloroflexia	0	1	0	0	1	0	0	0	2
LC3_Thermobaculum_3	Chloroflexota	Chloroflexia	1	2	0	0	2	0	0	0	5
LC5_Actinobacteria_1	Actinobacteriota	Thermoleophilia	0	0	0	0	0	2	0	0	2
LC5_Actinobacteria_3	Actinobacteriota	Rubrobacteria	1	2	0	1	4	1	0	1	10
LC5_Actinobacteria_5	Actinobacteriota	Acidimicrobiia	0	0	0	0	0	2	0	0	2
LC5_Actinobacteria_6	Actinobacteriota	Rubrobacteria	0	2	0	1	15	5	1	1	25
LC5_Chloroflexi_1	Chloroflexota	Chloroflexia	0	1	0	0	0	3	0	0	4
LC5_JKG1_1	Chloroflexota	Chloroflexia	0	0	0	0	0	0	0	0	0
LC5_Thermobaculum_2	Chloroflexota	Chloroflexia	0	2	0	0	1	0	0	0	3
MB1_Actinobacteria_2	Actinobacteriota	UBA4738	0	0	0	0	7	2	0	0	9
MB1_Actinobacteria_5	Actinobacteriota	Acidimicrobiia	0	0	0	0	0	4	0	0	4
MB1_JKG1_1	Chloroflexota	Chloroflexia	0	0	0	0	1	0	0	0	1
MB1_Thaumarchaea_1	Crenarchaeota	Nitrososphaeria	0	0	0	0	0	0	0	0	0
MB3_Firmicutes_1	Firmicutes	Bacilli	0	0	0	0	1	1	0	0	2
MB3_JKG1_1	Chloroflexota	Chloroflexia	0	0	0	0	0	1	0	0	1
MB3_Thaumarchaea_1	Crenarchaeota	Nitrososphaeria	0	0	0	0	2	0	0	0	2
MB4_Actinobacteria_1	Actinobacteriota	Acidimicrobiia	0	0	0	0	0	2	0	0	2
MB4_Actinobacteria_3	Actinobacteriota	Rubrobacteria	1	0	0	0	2	3	0	0	6
MB4_JKG1_1	Chloroflexota	Chloroflexia	0	0	0	0	0	1	0	0	1
MB4_Thaumarchaea_1	Crenarchaeota	Nitrososphaeria	0	0	0	0	2	0	0	0	2
MB4_Thermobaculum_2	Chloroflexota	Chloroflexia	0	1	0	0	3	0	0	0	4
YB1_Actinobacteria_1	Actinobacteriota	Acidimicrobiia	0	0	0	0	1	3	0	0	4
YB1_Actinobacteria_2	Actinobacteriota	Rubrobacteria	0	0	0	0	0	0	0	0	0
YB1_Actinobacteria_3	Actinobacteriota	Acidimicrobiia	1	1	0	0	2	9	0	0	13
YB1_Actinobacteria_6	Actinobacteriota	Acidimicrobiia	0	0	0	0	2	6	0	0	8
YB1_Thaumarchaea_1	Crenarchaeota	Nitrososphaeria	0	0	0	0	0	0	0	0	0
YB1_Thermobaculum_2	Chloroflexota	Chloroflexia	0	2	0	0	2	1	0	0	5
YB3_Actinobacteria_1	Actinobacteriota	Acidimicrobiia	0	0	0	0	0	1	0	0	1
YB3_Actinobacteria_2	Actinobacteriota	Acidimicrobiia	1	1	0	0	4	8	0	1	15
YB3_Actinobacteria_7	Actinobacteriota	Acidimicrobiia	1	2	0	0	2	7	0	0	12
YB3_Chloroflexi_1	Chloroflexota_A	Ellin6529	0	1	0	0	3	2	0	0	6
YB3_Thaumarchaea_2	Crenarchaeota	Nitrososphaeria	0	0	0	0	0	0	0	0	0
YB3_Thermobaculum_1	Chloroflexota	Chloroflexia	0	2	0	0	4	0	0	0	6
YB3_Thermobaculum_3	Chloroflexota	Chloroflexia	0	1	0	0	1	3	0	0	5
Total			10	51	2	9	192	158	12	13	447
